# Supplementary material for: HIV, Viral Hepatitis, and Schistosomiasis Association with Liver Cancer: A Systematic Review
Source: Microorganisms. 2025 Dec 4;13(12):2753. doi: 10.3390/microorganisms13122753 (PMC12735182; doi:10.3390/microorganisms13122753)
Supplement: Supplementary file 1 [file microorganisms-13-02753-s001.zip]

Archive with 2 entries (2 files):
- Table S1.PRISMA_2020_checklist-mdpi.pdf
- Table S2. Quality assessment- K Canham.pdf
